# Supplementary material for: Effect of Running Speed and Leg Prostheses on Mediolateral Foot Placement and Its Variability
Source: PLoS One. 2015 Jan 15;10(1):e0115637. doi: 10.1371/journal.pone.0115637 (PMC4295868; doi:10.1371/journal.pone.0115637)
Supplement: S1 Appendix — (XLS) [file pone.0115637.s002.xls]

## Sheet: Arellano_et_al (2014)_PlosOne
subject #	speed	rel_speed	group	fp_right	fpv_right	fp_left	fpv_left	fp_ul	fpv_ul	fp_al	fpv_al	fp_ral	fpv_ral	fp_lal	fpv_lal
1	3	0.34	Bilateral									4.74749	2.30538	9.47584	1.89814
1	4	0.45	Bilateral									2.4758	4.15752	6.87077	2.09742
1	5	0.56	Bilateral									0.682981	1.74333	5.25049	2.36539
1	6	0.67	Bilateral									0.501552	2.40553	5.65403	2.39109
1	7	0.79	Bilateral									0.268997	2.96547	5.94237	3.52606
1	8	0.9	Bilateral									1.86848	5.30647	5.43021	4.34945
1	8.5	0.96	Bilateral									NA	NA	NA	NA
1	8.7	0.98	Bilateral									3.13692	6.98073	7.31454	2.33561
1	8.9	1	Bilateral									3.14356	6.12796	7.43346	3.5887
1	4	0.43	Non-Amputee	3.22502	1.93817	3.11044	1.71301
1	5	0.54	Non-Amputee	2.21474	1.55639	1.88264	1.52099
1	6	0.65	Non-Amputee	0.212205	1.32152	0.025174	1.18294
1	7	0.75	Non-Amputee	1.42443	2.23875	1.19923	1.24456
1	8	0.86	Non-Amputee	1.73811	3.11977	2.13396	2.05123
1	9	0.97	Non-Amputee	NA	NA	NA	NA
1	9.3	1	Non-Amputee	NA	NA	NA	NA
2	3	0.32	Non-Amputee	8.57799	1.07693	7.34899	1.23574
2	4	0.43	Non-Amputee	7.53524	0.971865	6.38803	1.74962
2	5	0.53	Non-Amputee	6.87157	2.44007	5.63945	2.4095
2	6	0.64	Non-Amputee	5.56135	1.23171	4.22139	2.15871
2	7	0.74	Non-Amputee	5.14574	1.40893	4.39691	2.35732
2	8	0.85	Non-Amputee	5.24169	2.25367	4.10406	1.55896
2	8.5	0.9	Non-Amputee	NA	NA	NA	NA
2	9	0.96	Non-Amputee	4.14916	1.88565	4.06924	1.849
2	9.2	0.98	Non-Amputee	4.27666	2.64079	4.70498	3.07522
2	9.4	1	Non-Amputee	NA	NA	NA	NA
3	3	0.33	Non-Amputee	5.80884	1.18611	4.97904	1.13178
3	4	0.44	Non-Amputee	3.61615	1.58141	2.86025	1.81351
3	5	0.56	Non-Amputee	2.36561	1.61143	1.62231	1.07746
3	6	0.67	Non-Amputee	1.60994	2.2706	0.175264	1.95526
3	7	0.78	Non-Amputee	0.286801	1.91166	-1.91868	2.09152
3	8	0.89	Non-Amputee	0.313528	1.67359	-0.705224	2.25753
3	8.3	0.92	Non-Amputee	1.45424	1.74014	-0.008148	2.1867
3	8.5	0.94	Non-Amputee	0.568834	2.25081	-1.1276	2.82765
3	8.7	0.97	Non-Amputee	NA	NA	NA	NA
3	9	1	Non-Amputee	0.710175	1.60756	0.383337	3.1205
4	3	0.43	Non-Amputee	3.17472	1.53426	3.21016	1.75415
4	4	0.57	Non-Amputee	3.0682	1.38359	3.16877	1.68446
4	5	0.71	Non-Amputee	3.1968	1.76896	2.87793	2.09621
4	6	0.86	Non-Amputee	3.33768	2.32321	3.14476	1.85285
4	6.5	0.93	Non-Amputee	4.48063	2.99001	3.56839	3.10617
4	7	1	Non-Amputee	NA	NA	NA	NA
5	4	0.44	Non-Amputee	3.01893	1.12655	2.31058	1.72744
5	5	0.55	Non-Amputee	2.99998	1.1584	2.77424	1.19446
5	6	0.66	Non-Amputee	2.2998	1.39976	1.74925	1.17585
5	7	0.77	Non-Amputee	1.86511	1.52994	1.50021	1.72983
5	8	0.88	Non-Amputee	4.47886	1.50294	3.34464	1.44478
5	8.7	0.96	Non-Amputee	3.06381	2.47653	4.58619	1.28148
5	9.1	1	Non-Amputee	3.09615	3.13866	3.4949	4.01076
6	3	0.33	Non-Amputee	5.00801	1.02777	5.81078	0.973116
6	4	0.44	Non-Amputee	3.85361	0.904118	4.02126	0.938561
6	5	0.56	Non-Amputee	3.40654	1.40885	4.14199	0.899574
6	6	0.67	Non-Amputee	NA	NA	NA	NA
6	7	0.78	Non-Amputee	1.24947	1.94212	1.91614	1.28061
6	8	0.89	Non-Amputee	1.51886	2.02915	1.22257	1.97935
6	8.5	0.94	Non-Amputee	2.71317	3.90033	0.423377	3.74202
6	8.7	0.97	Non-Amputee	1.38909	2.35337	2.24162	3.34493
6	9	1	Non-Amputee	NA	NA	NA	NA
7	4	0.44	Non-Amputee	3.09395	0.920838	5.23329	1.9634
7	5	0.56	Non-Amputee	3.9494	1.63236	5.67131	1.90793
7	6	0.67	Non-Amputee	2.5686	3.38583	3.2796	2.07188
7	7	0.78	Non-Amputee	1.99881	1.4856	3.99173	1.67037
7	8	0.89	Non-Amputee	1.63771	1.22849	3.30659	1.72048
7	9	1	Non-Amputee	NA	NA	NA	NA
8	3	0.33	Non-Amputee	3.50912	1.30971	2.27967	0.661314
8	4	0.44	Non-Amputee	2.72113	1.36293	1.15222	1.34266
8	5	0.56	Non-Amputee	1.30182	1.32658	-0.456919	1.09496
8	6	0.67	Non-Amputee	0.715946	1.44628	-1.22617	2.1872
8	7	0.78	Non-Amputee	1.69894	1.22817	-1.84376	2.17945
8	8	0.89	Non-Amputee	1.08419	2.00143	-1.8915	2.79996
8	8.5	0.94	Non-Amputee	2.59613	1.72253	-0.272999	3.62936
8	9	1	Non-Amputee	2.34656	2.5906	-0.440526	2.46679
9	3	0.34	Non-Amputee	4.33115	1.65071	3.71963	1.0969
9	4	0.46	Non-Amputee	4.72689	1.73111	4.27292	2.04005
9	5	0.57	Non-Amputee	3.51692	1.93273	2.53982	1.52998
9	6	0.69	Non-Amputee	2.80518	2.82766	2.46321	1.95072
9	7	0.8	Non-Amputee	2.54162	3.71136	0.985265	3.84895
9	8	0.92	Non-Amputee	NA	NA	NA	NA
9	8.5	0.98	Non-Amputee	3.381	3.48068	1.97713	1.7635
9	8.7	1	Non-Amputee	1.85919	3.041	0.478496	3.54786
10	3	0.37	Non-Amputee	3.69355	0.968247	3.51801	0.81867
10	4	0.49	Non-Amputee	4.04566	1.14872	3.54264	0.831756
10	7	0.85	Non-Amputee	2.05791	1.84516	1.27781	0.93094
10	7.5	0.91	Non-Amputee	3.43427	1.84326	1.70053	1.27245
10	7.7	0.94	Non-Amputee	2.77362	1.69049	0.375417	2.40617
10	8.2	1	Non-Amputee	NA	NA	NA	NA
11	3	0.33	Non-Amputee	5.27251	1.01028	5.72793	1.20496
11	4	0.44	Non-Amputee	3.40162	0.864412	3.52177	1.08773
11	5	0.56	Non-Amputee	3.37172	1.25866	3.31282	0.668748
11	6	0.67	Non-Amputee	1.70327	1.55883	2.20091	1.29574
11	7	0.78	Non-Amputee	1.83271	1.88783	2.28872	1.00042
11	8	0.89	Non-Amputee	2.16628	2.91325	2.10927	1.98704
11	8.5	0.94	Non-Amputee	2.80603	1.64524	3.06627	2.11582
11	9	1	Non-Amputee	2.67398	3.05122	5.02064	2.06094
12	3	0.39	Non-Amputee	4.26964	1.02682	2.61004	0.659375
12	4	0.53	Non-Amputee	3.51525	1.57563	1.47517	0.833204
12	5	0.66	Non-Amputee	3.20593	1.59069	1.50733	0.804827
12	6	0.79	Non-Amputee	1.51259	1.07926	1.09407	1.72254
12	6.5	0.86	Non-Amputee	NA	NA	NA	NA
12	7	0.92	Non-Amputee	0.746671	1.78583	-1.01049	2.4595
12	7.3	0.96	Non-Amputee	1.11032	1.99525	-0.075028	1.88169
12	7.6	1	Non-Amputee
1	3	0.32	Unilateral					1.92425	1.62477	4.0734	1.14791
1	4	0.43	Unilateral					3.55667	1.88429	4.68641	1.46261
1	5	0.54	Unilateral					2.09487	1.38115	3.6095	1.47371
1	6	0.65	Unilateral					2.49639	2.91737	3.05578	2.18783
1	7	0.75	Unilateral					0.196816	0.614873	1.34343	1.00069
1	8	0.86	Unilateral					2.88781	1.33423	3.15844	2.13656
1	8.3	0.89	Unilateral					2.56492	1.8522	2.81579	1.54259
1	8.6	0.92	Unilateral					2.46724	2.00535	2.03134	2.43978
1	9	0.97	Unilateral					2.47507	1.90601	1.86905	2.11462
1	9.3	1	Unilateral					1.94544	2.22204	1.99348	3.19831
2	3	0.33	Unilateral					4.23359	1.948	5.04081	1.10944
2	4	0.44	Unilateral					4.15598	0.936282	4.73662	1.10894
2	5	0.56	Unilateral					4.5118	1.47608	4.5938	1.85166
2	6	0.67	Unilateral					3.81098	2.30013	4.42129	1.239
2	7	0.78	Unilateral					NA	NA	NA	NA
2	8	0.89	Unilateral					4.34913	2.74198	3.31939	1.2537
2	8.5	0.94	Unilateral					NA	NA	NA	NA
2	9	1	Unilateral					NA	NA	NA	NA
3	3	0.43	Unilateral					9.12407	1.4538	7.4271	1.48191
3	4	0.57	Unilateral					9.32438	1.56312	7.58092	1.16177
3	5	0.71	Unilateral					10.1601	1.66095	6.78927	1.09754
3	6	0.86	Unilateral					9.30779	2.17837	6.57219	1.54769
3	7	1	Unilateral					9.393	2.08703	5.98408	2.01625
4	3	0.31	Unilateral					4.54747	1.36519	5.01433	1.26143
4	4	0.41	Unilateral					3.43381	1.36025	3.49119	2.00878
4	5	0.52	Unilateral					4.04618	1.51534	3.11847	1.69662
4	6	0.62	Unilateral					4.06093	1.57908	2.55832	1.42017
4	7	0.72	Unilateral					4.37653	1.70895	2.38787	1.32411
4	8	0.82	Unilateral					3.65954	3.13675	1.6094	1.85257
4	8.5	0.88	Unilateral					5.06271	3.37021	2.37719	3.24799
4	9	0.93	Unilateral					NA	NA	NA	NA
4	9.2	0.95	Unilateral					2.06725	2.1274	-0.029795	2.49793
4	9.5	0.98	Unilateral					NA	NA	NA	NA
4	9.7	1	Unilateral					NA	NA	NA	NA
5	6	0.63	Unilateral					9.69117	1.47024	7.54618	2.00067
5	7	0.74	Unilateral					10.2458	2.34671	8.16568	2.33216
5	8	0.84	Unilateral					8.63192	1.89333	6.09597	1.7984
5	9	0.95	Unilateral					12.476	1.82627	9.00278	3.04973
5	9.2	0.97	Unilateral					11.5816	3.53019	8.32602	4.33122
5	9.5	1	Unilateral					12.6535	2.65849	6.66843	4.66074
6	4	0.48	Unilateral					5.27005	1.86656	3.68152	0.945971
6	5	0.6	Unilateral					4.35665	1.39369	3.05863	0.848918
6	6	0.71	Unilateral					4.37834	1.31174	2.47541	1.5792
6	6.5	0.77	Unilateral					4.5492	1.10849	3.43855	1.18899
6	7	0.83	Unilateral					4.99622	1.20565	3.41286	1.48282
6	7.5	0.89	Unilateral					5.24208	1.61201	3.81467	1.37251
6	7.7	0.92	Unilateral					6.06113	1.65237	4.07873	1.9246
6	8	0.95	Unilateral					NA	NA	NA	NA
6	8.2	0.98	Unilateral					6.35412	1.03524	4.15406	3.33955
6	8.4	1	Unilateral					6.56519	2.20848	4.72773	1.93836
Note:	Speed is provided in units of meters/second. ML foot placement and its variability are both provided in units of centimeters.
	NA - Not Available: As noted in the article, the data for these trials were discarded because "they consisted of fewer than 20 consecutive steps or there was a large amount of marker drop out that could not be sufficiently corrected with gap filling and/or filtering techniques.
	In accordance with Plos One’s policy, we have freely provided the data underlying the findings in our study.
